# Supplementary material for: Lamin A/C and PI(4,5)P2—A Novel Complex in the Cell Nucleus
Source: Cells. 2024 Feb 25;13(5):399. doi: 10.3390/cells13050399 (PMC10931150; doi:10.3390/cells13050399)
Supplement: Supplementary file 1 [file cells-13-00399-s001.zip]

Archive with 1 entries (1 files):
- cells-2676065-supplementary.pdf
